# Supplementary material for: Identification of Reference Genes for Precise Expression Analysis during Germination in Chenopodium quinoa Seeds under Salt Stress
Source: Int J Mol Sci. 2023 Nov 1;24(21):15878. doi: 10.3390/ijms242115878 (PMC10650251; doi:10.3390/ijms242115878)
Supplement: Supplementary file 1 [file ijms-24-15878-s001.zip]

Archive with 1 entries (1 files):
- ijms-2649455-supplementary.pdf
